# Supplementary material for: Anti-biofilm efficacy of a medieval treatment for bacterial infection requires the combination of multiple ingredients
Source: Sci Rep. 2020 Jul 28;10:12687. doi: 10.1038/s41598-020-69273-8 (PMC7387442; doi:10.1038/s41598-020-69273-8)
Supplement: Supplementary file 2 — Data Supplement (XLSX 99 kb) [file 41598_2020_69273_MOESM2_ESM.xlsx]

## Sheet: Info
Anti-biofilm efficacy of a medieval treatment for bacterial infection requires the combination of multiple ingredients.
Jessica Furner-Pardoe 1,2,+,*, Blessing O Anonye1,+, Ricky Cain1,#, John Moat3, Catherine A. Ortori4, Christina Lee5, David A. Barrett 4, Christophe Corre1,6 and Freya Harrison1,*
1 School of Life Sciences, Gibbet Hill Campus, University of Warwick, Coventry, CV4 7AL
2 Warwick Medical School, Gibbet Hill Campus, University of Warwick, Coventry, CV4 7AL
3 Warwick Antimicrobial Screening Facility, School of Life Sciences, Gibbet Hill Campus, University of Warwick, Coventry, CV4 7AL
4 Centre for Analytical Bioscience, Advanced Materials and Healthcare Technologies Division, School of Pharmacy, University of Nottingham, Nottingham NG7 2RD, UK
5 School of English, University of Nottingham, Nottingham NG7 2RD, UK
6 Department of Chemistry, University of Warwick, University of Warwick, Coventry, CV4 7AL
#Present address: Evotec (U.K.) Ltd., 114 Innovation Drive, Milton Park, Abingdon, Oxfordshire OX14 4RZ, United Kingdom
+ These authors contributed equally
* Corresponding authors:
JFP (j.furner-pardoe.1@warwick.ac.uk) and FH (f.harrison@warwick.ac.uk)
Astericks need to be used for corresponding authors – need another symbol for co-first authors

## Sheet: Batches
Our system for eyesalve batches was alphabetically, then we impletemented using initials.
For simplicity in this paper the batches were re-labelled chronological, so not to add an unnecessary layer of confusion for the reader.
Here is the summary of batches used and their paper label. Batches are presented in 2 ways - (1) batches in each figure, (2) chronological order
Figure & ESO Label
Figure	Description	Batch name	Paper label
Figure 1A	Onion vs Leek A	Various, see below	ESO 1-15, ESL 1-15
Figure 1B	Onion / leek vs S. aureus clinical isolates	ESO I	ESO 6
Figure 2	ESO histogram	All ESO batches	NA
Figure 3, 4 & S3	ESO vs panel	BA1-3	ESO 16, 17, 18
Figure 5A	Individual vs biofilm	JFP28 - 30	ESO 19, 20, 21
Figure 5B	Dropout MIC	JFP31 - 33	ESO 22, 23, 24
Figure 6	Allicin vs biofilms	JFP24-JFP26	ESO 25, 26, 27
Table 3	Individual MIC	JFP28 - 30	ESO 19, 20, 21
Table 4	Dropout MIC	JFP31-33	ESO 22, 23, 24
Table 5	Allicin vs batches	JFP28-33, 24-26, 22, 23, 27	ESO 19-30
Figure S2	Allicin confirmation	BA27	ESO 31
Original Batch Name & Paper Label
Paper Batch Name	Lab Batch Identifier	Figure
ESO 1	ESO A	Figure 1A
ESL 1	ESL A	Figure 1A
ESO 2	ESO B	Figure 1A
ESL 2	ESL B	Figure 1A
ESO 3	ESO C	Figure 1A
ESL 3	ESL C	Figure 1A
ESO 4	ESO D	Figure 1A
ESL 4	ESL D	Figure 1A
ESO 5	ESO G	Figure 1A
ESL 5	ESL G	Figure 1A
ESO 6	ESO I	Figure 1A ,1B
ESL 6	ESL I	Figure 1A,1B
ESO 7	ESO J	Figure 1A
ESL 7	ESL J	Figure 1A
ESO 8	ESO K	Figure 1A
ESL 8	ESL K	Figure 1A
ESO 9	ESO L	Figure 1A
ESL 9	ESL L	Figure 1A
ESO 10	ESO M	Figure 1A
ESL 10	ESL M	Figure 1A
ESO 11	ESO P	Figure 1A
ESL 11	ESL P	Figure 1A
ESO 12	ESO Q	Figure 1A
ESL 12	ESL Q	Figure 1A
ESO 13	ESO S	Figure 1A
ESL 13	ESL S	Figure 1A
ESO 14	ESO X	Figure 1A
ESL 14	ESL X	Figure 1A
ESO 15	ESO AF.br	Figure 1A
ESL 15	ESL AF	Figure 1A
ESO 16	BA1	Figure 3, 4, S3
ESO 17	BA2	Figure 3, 4, S3
ESO 18	BA3	Figure 3, 4, S3
ESO 19	JFP28	Figure 5A, Table 3, Table 5
ESO 20	JFP29	Figure 5A, Table 3, Table 5
ESO 21	JFP30	Figure 5A, Table 3, Table 5
ESO 22	JFP31	Figure 5B, Table 4, Table 5
ESO 23	JFP32	Figure 5B, Table 4, Table 5
ESO 24	JFP33	Figure 5B, Table 4, Table 5
ESO 25	JFP24	Figure 6A, Table 5
ESO 26	JFP25	Figure 6A, Table 5
ESO 27	JFP26	Figure 6A, Table 5
ESO 28	JFP22	Figure 6A, Table 5
ESO 29	JFP23	Figure 6A, Table 5
ESO 30	JFP27	Table 5
ESO 31	BA27	Figure S2

## Sheet: Figure 1A (Onion vs Leek)  
			Control			Treatment			Log Change
Batch	Paper Batch Name	Variant	Mean	sd	n	Mean	sd	n
A	ESO 1	Onion	8.75333e+08	2.75635e+08	5	43.33	0	5	-7.30538
A	ESL 1	Leek	8.75333e+08	2.75635e+08	5	43.333	0	5	-7.30535
B	ESO 2	Onion	8.71614e+07	8.13203e+06	4	4690.83	2164.36	4	-4.26907
B	ESL 2	Leek	8.71614e+07	8.13203e+06	4	4279.17	6520.65	4	-4.30896
C	ESO 3	Onion	1.85627e+08	2.93017e+07	4	4753.12	8157.6	4	-4.59166
C	ESL 3	Leek	1.85627e+08	2.93017e+07	4	855.833	898.253	4	-5.33625
D	ESO 4	Onion	1.35359e+07	2.87655e+06	5	121.333	84.0265	5	-5.04751
D	ESL 4	Leek	1.35359e+07	2.87655e+06	5	1326	1597.26	5	-4.00894
G	ESO 5	Onion	1.20005e+08	2.39239e+07	5	43.3333	0	5	-6.44238
G	ESL 5	Leek	1.20005e+08	2.39239e+07	5	65	33.5659	5	-6.26629
I	ESO 6	Onion	4.64531e+07	2.83013e+06	5	554.6	379.25	5	-4.92304
I	ESL 6	Leek	4.64531e+07	2.83013e+06	5	303.25	176.144	4	-5.18521
J	ESO 7	Onion	3.59311e+08	3.4927e+07	5	2.35495e+06	4.70919e+06	5	-2.18349
J	ESL 7	Leek	3.59311e+08	3.4927e+07	5	216.4	346.8	5	-6.22021
K	ESO 8	Onion	1.34733e+07	7.10726e+06	5	31582.7	19033.7	5	-2.63002
K	ESL 8	Leek	9.42286e+06	1.04698e+06	2	347.124	601.237	4	-4.4337
L	ESO 9	Onion	324695	24021.7	4	305.556	123.538	3	-3.02639
L	ESL 9	Leek	324695	24021.7	4	2938.85	645.21	3	-2.0433
M	ESO 10	Onion	198336	24021.7	4	446256	645.21	3	0.352183
M	ESL 10	Leek	198336	88979.7	3	312305	302778	3	0.197178
P	ESO 11	Onion	61257003	88979.7	3	845	34177.2	2	-4.8603
P	ESL 11	Leek	61257003	2.09558e+07	5	355.6	479.463	5	-5.23619
Q	ESO 12	Onion	3.25139e+08	1.32942e+08	3	43.333	0	3	-6.87525
Q	ESL 12	Leek	3.25139e+08	1.32942e+08	3	238023	176499	3	-3.13545
S	ESO 13	Onion	4.32784e+08	6.07063e+07	4	43.333	0	4	-6.99945
S	ESL 13	Leek	4.32784e+08	6.07063e+07	4	64.9998	37.5279	4	-6.82336
X	ESO 14	Onion	9.84934e+08	4.86725e+08	4	468906	354803	4	-3.32232
X	ESL 14	Leek	9.84934e+08	4.86725e+08	4	3.2502e+06	2.71773e+06	4	-2.4815
AF.br	ESO 15	Onion	1.44638e+06	277616	5	19891.6	9708.79	5	-1.86161
AF	ESL 15	Leek	1.44638e+06	277616	5	40486.2	17708.6	5	-1.55297

## Sheet: Figure 1A Stats
#Setting working directory (wd) to onion spreadsheet. This is so you don't have to type the pathway everytime.
getwd() # Shows the working directory (wd)
setwd("/Users/u1796615/Dropbox/Paper/Paper Data and Graphs/F1 onion vs leek/A. Onion vs leek S. aureus/Stats")
print(getwd()) # Does it work? Did it change to what you wanted?
####
#Import dataset - top right hand box (make sure it is .csv) in data
### -------- VARIANCE CHECK ---------- ###
#check variance. H0 = variance within two samples groups are the same
var.test(Onion.vs.Leek.$ESO, Onion.vs.Leek.$ESL)
print(var.test(Onion.vs.Leek.$ESO, Onion.vs.Leek.$ESL))
### -------- RESULTS ---------- ###
# F test to compare two variances
# data: Onion.vs.Leek.$ESO and Onion.vs.Leek.$ESL
# F = 1.0474, num df = 14, denom df = 14,
# p-value = 0.9322
# alternative hypothesis: true ratio of variances is not equal to 1
# 95 percent confidence interval:
# 0.3516271 3.1196300
# sample estimates:
# ratio of variances
# 1.047352
# As p value > 0.05, we cannot reject null hypothesis. Therefore, the variance is not significantly different
### -------- T TEST ---------- ###
#paired t test of log drop
# H0 = no difference between ESO and ESL
t.test(Onion.vs.Leek.$ESO, Onion.vs.Leek.$ESL, var.equal = TRUE, paired = TRUE, alternative = "two.sided")
### -------- RESULTS ---------- ###
# t = 0.024514, df = 14, p-value = 0.9808
# alternative hypothesis: true difference in means is not equal to 0
# 95 percent confidence interval:
# -0.8927749 0.9134191
# sample estimates:
# mean of the differences
# 0.0103221
# p-value > 0.05. Cannot reject HO, therefore, ESO and ESL have no significant difference

## Sheet: Figure 1B (O vs L vs clinical)
Strain	Replicate	CFU_ESO	CFU_ESL	Average Log decrease
FZ16	1	3185	22941555	-4.18707
FZ16	2	1982.5	37143470
FZ16	3	866.667	10924550
FZ21	1	34182.8	17479280	-2.76882
FZ21	2	20758.3	210210
FZ21	3	104115	681590
MSSA13	1	1.21506e+06	49160475	-1.34149
MSSA13	2	4.55331e+06	38235925
MSSA13	3	3.75531e+06	30588740
MSSA25	1	135492	30588740	-2.0483
MSSA25	2	315016	12017005
MSSA25	3	650488	9832095
MSSA38	1	241033	60085025	-2.06853
MSSA38	2	111246	113615320
MSSA38	3	576848	71009575
MSSA433	1	156172	17479280	-2.09794
MSSA433	2	429568	27311375
MSSA433	3	372292	22941555
TSCW1	1	38657.7	30588740	-2.41313
TSCW1	2	166156	33866105
TSCW1	3	144762	33866105
TSCW2	1	34307.1	17479280	-2.6062
TSCW2	2	17650.8	43698200
TSCW2	3	95557.3	39328380
TSCW3	1	8825.39	42605745	-3.27847
TSCW3	2	26724.8	49160475
TSCW3	3	24487.3	57900115
TSCW4	1	17650.8	27311375	-2.85581
TSCW4	2	26724.8	36051015
TSCW4	3	107680	21849100
TSCW5	1	14046	24034010	-3.44135
TSCW5	2	16407.8	38235925
TSCW5	3	27967.8	20756645
TSCW6	1	6348.33	38235925	-2.35928
TSCW6	2	23244.3	139834240
TSCW6	3	19266.7	117985140

## Sheet: Figure 1B Stats
sascwdata<-read.delim(file="File Path",header=TRUE,sep="", dec=".")
sascwdata <-data.frame(sascwdata)
summary(sascwdata)
sascwdata
strain_no<-factor(sascwdata$strain_no)
require(stats)
require(car)
require(lme4)
# COMPARING THE % SURVIVING CELLS FOR EACH STRAIN WITH THE TWO EYESALVE VARIANTS
# strains are nested within group and should be treated as random effects
library(lme4)
kill1<-lmer(percsurv~variant+group+(1|group:strain), data=sascwdata)
summary(kill1)
qqnorm(resid(kill1))
# a bit bendy
# drop group to test its significance
kill2<-lmer(percsurv~variant+(1|strain), data=sascwdata)
anova(kill2,kill1)
#kill2: percsurv ~ variant + (1 | strain)
kill1: percsurv ~ variant + group + (1 | group:strain)
Df AIC BIC logLik deviance Chisq Chi Df Pr(>Chisq)
kill2 4 732.88 741.98 -362.44 724.88
kill1 5 734.87 746.25 -362.43 724.87 0.0098 1 0.921
# drop variant to test its significance
kill3<-lmer(percsurv~group+(1|group:strain), data=sascwdata)
anova(kill3,kill1)
# kill3: percsurv ~ group + (1 | group:strain)
kill1: percsurv ~ variant + group + (1 | group:strain)
Df AIC BIC logLik deviance Chisq Chi Df Pr(>Chisq)
kill3 4 763.12 772.23 -377.56 755.12
kill1 5 734.87 746.25 -362.43 724.87 30.251 1 3.795e-08 ***
drop1(kill1)
# Model:
percsurv ~ variant + group + (1 | group:strain)
Df AIC
<none> 734.87
variant 1 763.12
group 1 732.88
coef(kill1)
fixef(kill1)
ranef(kill1)
# work with log change as it makes more sense than perc surv
# am I actually bothered about the strains belongin to the two groups? Not really.
logchange1<-lm(log_change~variant*strain, data=sascwdata)
par(mfrow=c(2,2)) # tells R that the next command should display plots in 2x2 grid
plot(logchange1) # produces diganostic plots
# slightly lemon shaped bu this is just two outliers - row 40 and 41. They don;t appear to be in teh danger zone by Cook's distance.
# These are FZ21 in ESL.
# Can't asin sqrt which would be standard transofmration here as there are negatives and positives in data.
summary.aov(logchange1)
# Df Sum Sq Mean Sq F value Pr(>F)
variant 1 78.94 78.94 732.250 < 2e-16 ***
strain 11 17.02 1.55 14.352 1.07e-11 ***
variant:strain 11 10.27 0.93 8.661 3.52e-08 ***
Residuals 48 5.17 0.11
# I want to compare ESO vs. ESL for each strain - need to manually do planned pairwise contrasts
# for each strain we can caculate a t ratio. This is calculated as (mean of ESL - mean of ESO) / standard error of the difference.
# The standard error of the difference is calculated as below using the MS resid from the ANOVA table and the N of data points in each treated and untreated group
# MSresid=0.11
# And in for each strain, we have 3 data points for ESO and 3 for ESL
# so for every relevant pairwise comparison, the SE of the difference between ESO and ESL is the same:
sediff<-sqrt(((1/3)+(1/3))*0.11)
sediff
# 0.271
# Because the SE difference is calculated from all of the data, not each pair, all of the t values have the same number of degrees of freedom as the residual term in the ANOVA table, which is 48.
# store vector of group means, ns and treatment (ESO or ESL)
mean = tapply(sascwdata$log_change, sascwdata$strain:sascwdata$variant, mean);
n=tapply(sascwdata$log_change, sascwdata$strain:sascwdata$variant, length);
trmt<-rep(c("ESL","ESO"), times = 6)
# put them in a data frame
contrasts.data <- data.frame(mean, trmt, n)
# print it to screen
contrasts.data
# to get 2 columns in one data frame for ESO and ESL means
#split into ESO and ESL subsets
contrasts0.data <- subset(contrasts.data, trmt=="ESO")
contrasts2.data <- subset(contrasts.data, trmt=="ESL")
# then move mean from 2 cip to 0 cip
contrasts0.data$mean.ESL <- contrasts2.data$mean
# delete the trmt column
contrasts0.data$trmt <- NULL
contrasts0.data
# Add a column calculating the t value, which is (untreated mean - treated mean) / sediff
contrasts0.data$diff <-abs(contrasts0.data$mean - contrasts0.data$mean.ESL) # this is to check I am doing the right hting when working with negative numbers!
contrasts0.data # ok!
contrasts0.data$t.value <-(contrasts0.data$diff)/0.271
# calculate the p-value for each t value - one tailed because we are testing hypoth that ESO kills better than ESL
contrasts0.data$p.value <-1-(pt(contrasts0.data$t.value, 48))
contrasts0.data
# mean n mean.ESL diff t.value p.value
FZ16:ESO -4.190000 3 -0.6166667 3.5733333 13.185732 0.000000e+00
FZ21:ESO -2.766667 3 -1.8500000 0.9166667 3.382534 7.185396e-04
MSSA13:ESO -1.343333 3 -0.2966667 1.0466667 3.862239 1.680283e-04
MSSA25:ESO -2.050000 3 -0.6366667 1.4133333 5.215252 1.929167e-06
MSSA38:ESO -2.066667 3 0.1733333 2.2400000 8.265683 4.381451e-11
MSSA433:ESO -2.096667 3 -0.5933333 1.5033333 5.547355 6.111994e-07
TSCW1:ESO -2.413333 3 -0.4633333 1.9500000 7.195572 1.844546e-09
TSCW2:ESO -2.606667 3 -0.5966667 2.0100000 7.416974 8.462329e-10
TSCW3:ESO -3.280000 3 -0.4566667 2.8233333 10.418204 3.252953e-14
TSCW4:ESO -2.856667 3 -0.5633333 2.2933333 8.462485 2.222422e-11
TSCW5:ESO -3.440000 3 -0.5933333 2.8466667 10.504305 2.464695e-14
TSCW6:ESO -2.360000 3 0.1533333 2.5133333 9.274293 1.405764e-12
# All sig, but FZ21 likely due to the huge outlier.

## Sheet: Figure 2 (ES-O Histogram)
Batch	Control				Treatment				Average log decrease
	Average	sd	n	Log Average	Average	sd	n	Log Average
ESO_A	8.75333e+08	2.75635e+08	5	8.94217	43.33	0	5	1.63679	7.30538
ESO_B	8.71614e+07	8.13203e+06	4	7.94032	4690.83	2164.36	4	3.67125	4.26907
ESO_C	1.85627e+08	2.93017e+07	4	8.26864	4753.12	8157.6	4	3.67698	4.59166
ESO_D	1.35359e+07	2.87655e+06	5	7.13149	121.333	84.0265	5	2.08398	5.04751
ESO_G	1.20005e+08	2.39239e+07	5	8.0792	43.3333	0	5	1.63682	6.44238
ESO_I	4.64531e+07	2.83013e+06	5	7.66702	554.6	379.25	5	2.74398	4.92304
ESO_J	3.59311e+08	3.4927e+07	5	8.55547	2.35495e+06	4.70919e+06	5	6.37198	2.18349
ESO_K	1.34733e+07	7.10726e+06	5	7.12947	31582.7	19033.7	5	4.49945	2.63002
ESO-L don’t have raw data (just have means from COC)	324695	24021.7	4	5.51148	305.556	123.538	3	2.48509	3.02639
ESO-M don’t have raw data (just have means from COC)	198336	24021.7	4	5.2974	446256	645.21	3	5.64958	-0.352183
ESO-P don’t have raw data (just have means from COC)	61257003	88979.7	3	7.78716	845	34177.2	2	2.92686	4.8603
ES_Q	3.25139e+08	1.32942e+08	3	8.51207	43.333	0	3	1.63682	6.87525
ESO_R	2.70414e+08	4.02908e+07	3	8.43203	43.333	0	4	1.63682	6.79521
ESO_S	4.32784e+08	6.07063e+07	4	8.63627	43.333	0	4	1.63682	6.99945
ESO_T	1.09384e+08	4.32076e+07	5	8.03895	43.333	0	5	1.63682	6.40213
ESO_U	1.13028e+08	2.73663e+07	5	8.05319	43.333	0	5	1.63682	6.41637
ESO_V	6.6516e+08	1.22829e+08	5	8.82293	43.333	0	5	1.63682	7.18611
ESO_W	1.05403e+09	1.46578e+08	5	9.02285	43.333	0	4	1.63682	7.38603
ESO_X	9.84934e+08	4.86725e+08	4	8.99341	468906	354803	4	5.67109	3.32232
ESO_Y	4.48906e+08	1.95584e+08	3	8.65216	43.333	0	4	1.63682	7.01534
ESO_AA	4.50217e+08	2.62688e+08	5	8.65342	121.333	84.0265	5	2.08398	6.56944
ESO_AB	1.502e+07	1.62867e+06	4	7.17667	580.667	239.865	5	2.76393	4.41274
ESO_AC	1.502e+07	1.62867e+06	4	7.17667	17974.8	8093.69	5	4.25466	2.922
ESO_AD	4.50429e+06	821540	5	6.65363	620041	32314.5	5	5.79242	0.861206
ESO_AE	4.50429e+06	821540	5	6.65363	18087.3	8261.88	5	4.25737	2.39625
ESO_AF_GREEN	1.44638e+06	277616	5	6.16028	19891.6	9708.79	5	4.29867	1.86161
ESO_AG	1.44638e+06	277616	5	6.16028	1906.67	301.47	5	3.28027	2.88001
ESO_AH	1.44638e+06	277616	5	6.16028	1700.83	291.294	4	3.23066	2.92962
JFP2	4.63734e+07	3.30548e+06	5	7.66627	110461	92578.9	5	5.04321	2.62306
JFP3_pennard	3.48088e+07	4.21721e+06	5	7.54169	21.6667	0	5	1.33579	6.2059
ESO_JFP4	1.63492e+08	2.23585e+07	5	8.2135	21.6667	3.55271e-15	3	1.33579	6.8777
ESO_JFP5	1.63492e+08	2.23585e+07	5	8.2135	21.6667	3.55271e-15	3	1.33579	6.8777
ESO_JFP6	1.63492e+08	2.23585e+07	5	8.2135	21.6667	3.55271e-15	3	1.33579	6.8777
JFP7	1.44024e+08	1.15391e+07	3	8.15844	938.889	1006.41	3	2.97261	5.18582
JFP8	1.44024e+08	1.15391e+07	3	8.15844	1249.44	918.614	3	3.09672	5.06172
JFP9	1.44024e+08	1.15391e+07	3	8.15844	317.778	218.345	3	2.50212	5.65631
JFP10	1.21291e+08	5.38119e+06	4	8.08383	21.6667	3.55271e-15	3	1.33579	6.74803
JFP11	1.21291e+08	5.38119e+06	4	8.08383	21.6667	3.55271e-15	3	1.33579	6.74803
JFP12	1.21291e+08	5.38119e+06	4	8.08383	21.6667	3.55271e-15	3	1.33579	6.74803
JFP13	5.38805e+07	1.41854e+07	5	7.73143	1336.11	1247.08	3	3.12584	4.60559
JFP14	5.38805e+07	1.41854e+07	5	7.73143	238.333	196.996	3	2.37718	5.35425
JFP15	5.38805e+07	1.41854e+07	5	7.73143	50.5556	40.8551	3	1.70377	6.02766
JFP16	1.91414e+08	3.08252e+07	4	8.28197	58719.1	29600.3	3	4.76878	3.51319
JFP17	1.91414e+08	3.08252e+07	4	8.28197	21.6667	0	2	1.33579	6.94618
JFP18	1.91414e+08	3.08252e+07	4	8.28197	21.6667	3.55271e-15	3	1.33579	6.94618
ESO_JFP19	8.57859e+07	3.28846e+07	3	7.93342	21.6667	0	4	1.33579	6.59762
ESO_JFP20	8.57859e+07	3.28846e+07	3	7.93342	21.6667	0	4	1.33579	6.59762
ESO_JFP21	8.57859e+07	3.28846e+07	3	7.93342	21.6667	0	4	1.33579	6.59762
JFP22	1.59588e+07	3.73773e+06	3	7.203	21.6667	3.55271e-15	3	1.33579	5.86721
JFP23	1.59588e+07	3.73773e+06	3	7.203	21.6667	3.55271e-15	3	1.33579	5.86721
JFP24	1.59588e+07	3.73773e+06	3	7.203	21.6667	3.55271e-15	3	1.33579	5.86721
JFP25	1.59588e+07	3.73773e+06	3	7.203	21.6667	3.55271e-15	3	1.33579	5.86721
JFP26	1.59588e+07	3.73773e+06	3	7.203	21.6667	3.55271e-15	3	1.33579	5.86721
JFP27	1.04119e+08	1.1309e+08	3	8.01753	21.6667	3.55271e-15	3	1.33579	6.68174
JFP28	1.136e+08	3.0651e+07	3	8.05538	21.6667	3.55271e-15	3	1.33579	6.71959
JFP29	1.136e+08	3.0651e+07	3	8.05538	474.861	472.469	3	2.67657	5.37881
JFP30	1.136e+08	3.0651e+07	3	8.05538	736.667	1011.16	3	2.86727	5.18811
JFP31	1.32912e+08	1.704e+07	2	8.12356	382.778	510.688	3	2.58295	5.54062
JFP32	1.32912e+08	1.704e+07	2	8.12356	21.6667	3.55271e-15	3	1.33579	6.78777
JFP33	1.32912e+08	1.704e+07	2	8.12356	21.6667	3.55271e-15	3	1.33579	6.78777
BA1	4.77967e+08	7.59978e+07	3	8.6794	3809	1559.6	3	3.58081	5.09859
BA2	4.77967e+08	7.59978e+07	3	8.6794	18932.3	21820.1	3	4.2772	4.40219
BA3	4.77967e+08	7.59978e+07	3	8.6794	51956.7	14554.7	3	4.71564	3.96376
BA4	3.01817e+08	7.43643e+06	3	8.47974	9230	10947.2	3	3.9652	4.51454
BA5	3.01817e+08	7.43643e+06	3	8.47974	7778.33	10127.8	3	3.89089	4.58886
BA6	3.01817e+08	7.43643e+06	3	8.47974	4014.83	4515.03	3	3.60367	4.87608
BA7	266500000	4.16316e+07	5	8.4257	277030	126661	5	5.44253	2.98317
BA8	266500000	4.16316e+07	5	8.4257	396067	131618	5	5.59777	2.82793
BA9	266500000	4.16316e+07	5	8.4257	50786.7	9159.24	5	4.70575	3.71995
BA10	3.58367e+08	2.39551e+07	5	8.55433	208780	138639	5	5.31969	3.23464
BA11	3.58367e+08	2.39551e+07	5	8.55433	40213.3	7401.76	5	4.60437	3.94996
BA12	3.58367e+08	2.39551e+07	5	8.55433	717037	1.07463e+06	5	5.85554	2.69879
BA25	2.08867e+08	3.43565e+07	5	8.31987	1261	1120.27	5	3.10072	5.21915
BA26	2.08867e+08	3.43565e+07	5	8.31987	771.333	522.989	5	2.88724	5.43263
BA27	2.08867e+08	3.43565e+07	5	8.31987	593.667	119.932	5	2.77354	5.54633

## Sheet: Figure 3 (ES-O v Planktonic) 
P. aeruginosa PA14			S. aureus Newman			S. aureus USA300
Treatment	cfutotal		Treatment	cfutotal		Treatment	cfutotal
BA1	Sample Lost		BA1	33.333		BA1	5466.67
BA1	33.333		BA1	33.333		BA1	4866.67
BA1	33.333		BA1	33.333		BA1	4566.67
BA2	33.333		BA2	33.333		BA1	6100
BA2	33.333		BA2	33.333		BA1	4733.33
BA2	12360		BA2	33.333		BA2	16566.4
BA3	33.333		BA3	33.333		BA2	23886.4
BA3	33.333		BA3	33.333		BA2	19455.9
BA3	33.333		BA3	33.333		BA2	19263.3
Water	90046080		Water	186624000		BA2	17529.6
Water	47666880		Water	2.11352e+08		BA3	28894.9
Water	35458560		Water	111974400		BA3	23115.9
						BA3	24849.6
						BA3	28509.6
A. baumannii			S. epidermis			BA3	28509.6
Treatment	cfutotal		Treatment	cfutotal		Water	4.21104e+07
BA1	33.333		BA1	33.333		Water	4.76965e+07
BA1	33.333		BA1	33.333		Water	3.48055e+07
BA1	33.333		BA1	33.333
BA2	33.333		BA2	33.333
BA2	33.333		BA2	33.333		Stenotrophomonas maltophilia
BA2	33.333		BA2	33.333		Treatment	cfutotal
BA3	33.333		BA3	33.333		BA1	117360
BA3	33.333		BA3	33.333		BA1	136800
BA3	33.333		BA3	33.333		BA1	102960
Water	108708480		Water	61896960		BA2	540000
Water	79315200		Water	48988800		BA2	120960
Water	132036480		Water	55987200		BA2	127080
						BA3	97200
						BA3	438480
E. cloacae			S. pyogenes			BA3	509760
Treatment	cfutotal		Treatment	cfutotal		Water	2.0202e+08
BA1	33.333		BA1	33.333		Water	170760960
BA1	33.333		BA1	33.333		Water	144633600
BA1	33.333		BA1	33.333
BA2	33.333		BA2	33.333
BA2	33.333		BA2	33.333
BA2	33.333		BA2	33.333
BA3	33.333		BA3	33.333
BA3	33.333		BA3	33.333
BA3	33.333		BA3	33.333
Water	83980800		Water	167961600
Water	9.61114e+07		Water	142767360
Water	1.33436e+08		Water	26438400

## Sheet: Figure 3 Stats
require(stats)
require(dunn.test)
require(multcomp)
###------ READ IN DATA ------###
fig3usa300<- read.csv(file="FILE PATH", header=TRUE, dec=".")
fig3usa300<-data.frame(fig3usa300)
fig3usa300
fig3smalto<- read.csv(file="FILE PATH", header=TRUE, dec=".")
fig3smalto <-data.frame(fig3smalto)
fig3smalto
### ------- KRUSKAL WALLIS TEST FOR USA300------- ###
kruskal.test(cfutotal~Treatment, data=fig3usa300)
	#	Kruskal-Wallis rank sum test
	data: cfutotal by Treatment
	Kruskal-Wallis chi-squared = 15.556, df = 3, p-value = 0.001398
	At least one group is different from the others - is it just the control vs. treated?
		dunn.test(fig3usa300$cfutotal, fig3usa300$Treatment, kw=TRUE, method="hochberg")
			# Comparison of x by group
			(Hochberg)
			Col Mean-|
			Row Mean | BA1b BA2b BA3b
			---------+---------------------------------
			BA2b | -1.540902
			| 0.1850
			|
			BA3b | -2.904008 -1.363105
			| 0.0092* 0.1728
			|
			Control | -3.592778 -2.258317 -1.077833
			| 0.0010* 0.0479 0.1406
			Is this just too conservative?
			It does all pairwaise comparisons not just treated vs. control so it gets even MORE conservative by correcting for comaprisons we dont want to do.
			Why not try an anova and see if it will be okay.?
### ------- LINEAR MODEL AND ANOVA FOR USA300------- ###
usa300model1<-lm (cfutotal~Treatment, data=fig3usa300)
par(mfrow=c(2,2))
plot(usa300model1) # Residuals not normal
usa300model2<-lm (log(cfutotal)~Treatment, data=fig3usa300)
par(mfrow=c(2,2))
plot(usa300model2) # looks fine
	summary.aov(usa300model2)
	# Df Sum Sq Mean Sq F value Pr(>F)
	Treatment 3 167.72 55.91 3458 <2e-16 ***
	Residuals 14 0.23 0.02
# Now use multcomp to do a Dunnett's test - each treatment group vs. the control.
#Tell R now that it should treat Treatment as ordered, with Control as the first thing
fig3usa300$Treatment<-factor(fig3usa300$Treatment,levels=c("Control", "BA1b", "BA2b", "BA3b"),ordered=TRUE)
#Then run the model again with the new order
usa300model2<-lm (log(cfutotal)~Treatment, data=fig3usa300)
# And now a Dunnett test in multcomp will use Control as the control level
library(multcomp)
summary(glht(usa300model2, mcp(Treatment="Dunnett")))
	#	Simultaneous Tests for General Linear Hypotheses
	Multiple Comparisons of Means: Dunnett Contrasts
	Fit: lm(formula = log(cfutotal) ~ Treatment, data = fig3usa300)
	Linear Hypotheses:
	Estimate Std. Error t value Pr(>|t|)
	BA1b - Control == 0 -8.99313 0.09286 -96.85 <2e-16 ***
	BA2b - Control == 0 -7.67075 0.09286 -82.61 <2e-16 ***
	BA3b - Control == 0 -7.34309 0.09286 -79.08 <2e-16 ***
	# They are all different from the control.
### ------- LINEAR MODEL AND ANOVA FOR S MALTOPHILIA------- ###
smaltomodel1<-lm (cfutotal~Treatment, data=fig3smalto)
par(mfrow=c(2,2))
plot(smaltomodel1) # Residuals not normal
smaltomodel2<-lm (log(cfutotal)~Treatment, data=fig3smalto)
par(mfrow=c(2,2))
plot(smaltomodel2) # fine
	summary.aov(smaltomodel2)
	# Df Sum Sq Mean Sq F value Pr(>F)
	Treatment 3 105.54 35.18 87.41 1.87e-06 ***
	Residuals 8 3.22 0.40
# Now use multcomp to do a Dunnett's test - each treatment group vs. the control.
#Tell R now that it should treat Treatment as ordered, with Water as the first thing
fig3smalto$Treatment<-factor(fig3smalto$Treatment,levels=c("Water", "BA1a", "BA2a", "BA3a"),ordered=TRUE)
#Then run the model again with the new order
smaltomodel2<-lm (log(cfutotal)~Treatment, data=fig3smalto)
# And now a Dunnett test in multcomp will use Control as the control level
library(multcomp)
summary(glht(smaltomodel2, mcp(Treatment="Dunnett")))
	#	Simultaneous Tests for General Linear Hypotheses
	Multiple Comparisons of Means: Dunnett Contrasts
	Fit: lm(formula = log(cfutotal) ~ Treatment, data = fig3smalto)
	Linear Hypotheses:
	Estimate Std. Error t value Pr(>|t|)
	BA1a - Water == 0 -7.278 0.518 -14.05 <1e-04 ***
	BA2a - Water == 0 -6.739 0.518 -13.01 <1e-04 ***
	BA3a - Water == 0 -6.419 0.518 -12.39 <1e-04 ***

## Sheet: Figure 4 (ES-O vs Biofilms)
S. aureus Newman			S.aureus USA300			S. epidermidis			S. pyogenes no 114			A. baumannii
Treatment	cfu/wound		Treatment	Cfu total		Treatment	cfutotal		Treatment	Cfu total		Treatment	cfutotal
BA1	3978		BA1a	157482		BA1a	132444		BA1a	21.666		BA1	21.667
BA1	5629		BA1a	124020		BA1a	71604		BA1a	21.666		BA1	21.667
BA1	1820		BA1a	141804		BA1a	107640		BA1a	21.666		BA1	21.667
BA2	3679		BA1a	74880		BA1a	122382		BA1a	21.666		BA1	21.667
BA2	3328		BA1a	78624		BA1a	54522		BA1a	21.666		BA1	21.667
BA2	29874		BA2	150462		BA2	165204		BA2	21.666		BA2	21.667
BA3	20748		BA2	109980		BA2	98982		BA2	21.666		BA2	21.667
BA3	30654		BA2	107640		BA2	107640		BA2	21.666		BA2	21.667
BA3	42120		BA2	26442		BA2	94302		BA2	21.666		BA2	21.667
Water	33662304		BA2	109044		BA2	113022		BA2	21.666		BA2	21.667
Water	33662304		BA3	122382		BA3	113022		BA3	21.666		BA3	21.667
Water	36391680		BA3	143442		BA3	879840		BA3	21.666		BA3	21.667
			BA3	117702		BA3	92664		BA3	21.666		BA3	21.667
			BA3	88920		BA3	98280		BA3	21.666		BA3	21.667
			BA3	124020		BA3	73242		BA3	21.666		BA3	21.667
			Water	18347472		Water	16174080		Water	5711472		Water	135255744
			Water	20723040		Water	17842032		Water	21228480		Water	115240320
			Water	20369232		Water	19206720		Water	6065280		Water	133436160

[truncated: 14 more sheets: Figure 4 Stats, Figure S3 (ES-O vs Biofilms), Figure S3 Stats, Figure 5A (Individual vs ES-O), Figure 5A Stats, Figure 5B (Dropout v ES-O), Figure 5B Stats, Fig 6A (Allicin in ESO v Biof ), Figure 6B Stats, Fig S1A (Allicin Calibration), Fig S1B (Allicin Confirmation), Table 3 (Individual MIC), Table 4 (Dropout MIC), Table 5 (Allicin in ES-O)]
